# Supplementary material for: Health disparities persist for adults with developmental disabilities: NHIS insights, 1999-2018
Source: Health Aff Sch. 2025 Apr 22;3(4):qxae158. doi: 10.1093/haschl/qxae158 (PMC12013709; doi:10.1093/haschl/qxae158)
Supplement: qxae158_Supplementary_Data [file qxae158_supplementary_data.zip]

Archive with 5 entries (5 files):
- coi_disclosure BIshop.docx
- coi_disclosure Koenig.docx
- coi_disclosure_HAS.docx
- coi_disclosure_KMcLean.docx
- HealthAffairsSupplement_revision_clean.docx
